# Supplementary material for: Regulation of Survivin Isoform Expression by GLI Proteins in Ovarian Cancer
Source: Cells. 2019 Feb 6;8(2):128. doi: 10.3390/cells8020128 (PMC6406444; doi:10.3390/cells8020128)
Supplement: Supplementary file 1 [file cells-08-00128-s001.zip]

Archive with 8 entries (8 files):
- Supplementary figure 1.tif
- Supplementary figure 2.tif
- Supplementary figure 3.tif
- Supplementary figure 4.tif
- Supplementary figure 5.tif
- Supplementary figure 6.tif
- Supplementary figure legends.docx
- Supplementary tables.docx
